# Supplementary material for: N,N′-Bis[2-(methoxycarbonyl)ethyl]ethane-1,2-diammonium dichloride
Source: Acta Crystallogr Sect E Struct Rep Online. 2008 Jun 7;64(Pt 7):o1232. doi: 10.1107/S1600536808016565 (PMC2961765; doi:10.1107/S1600536808016565)
Supplement: Supplementary file 2 [file e-64-o1232-Isup2.hkl]

# 
# h,k,l, Fc-squared, Fo-squared, sigma(Fo-squared) and status flag 
# 
data_I
_shelx_title '                       TEST STRUCTURE \\XRAY00\XRAY\DATA\S1093' 
_shelx_refln_list_code          4 
_shelx_F_calc_maximum      102.68 
_exptl_crystal_F_000       324.00 
_reflns_d_resolution_high  0.8391 
 
loop_ 
 _symmetry_equiv_pos_as_xyz 
 'x, y, z' 
 '-x, y+1/2, -z+1/2' 
 '-x, -y, -z' 
 'x, -y-1/2, z-1/2' 
 
_cell_length_a     8.9030 
_cell_length_b    10.3327 
_cell_length_c     8.3269 
_cell_angle_alpha  90.000 
_cell_angle_beta  101.763 
_cell_angle_gamma  90.000 
 
_shelx_F_squared_multiplier     1.000 
 
loop_ 
 _refln_index_h 
 _refln_index_k 
 _refln_index_l 
 _refln_F_squared_calc 
 _refln_F_squared_meas 
 _refln_F_squared_sigma 
 _refln_observed_status 
   1   0   0        1.11        5.58      0.58 o 
   2   0   0     5881.52     5992.40     77.52 o 
   3   0   0     1480.71     1512.53     24.40 o 
   4   0   0     1114.75     1035.75     21.66 o 
   5   0   0      574.58      637.51      8.35 o 
   6   0   0      760.23      755.63     16.03 o 
   7   0   0      402.26      383.65      8.11 o 
   8   0   0       59.05       62.79      4.04 o 
   9   0   0      247.89      263.75     13.03 o 
  10   0   0      130.91      153.29      7.12 o 
   1   1   0       65.16       56.42      1.40 o 
   2   1   0      356.16      356.38      6.37 o 
   3   1   0       11.62       16.32      2.13 o 
   4   1   0      304.99      320.45      9.04 o 
   5   1   0       52.41       63.67      3.11 o 
   6   1   0        8.22        5.14      2.13 o 
   7   1   0        5.72        0.94      2.50 o 
   8   1   0       13.76       14.93      2.92 o 
   9   1   0        1.49       -2.91      2.91 o 
  10   1   0        5.77       12.55      3.49 o 
   0   2   0      414.65      390.78      5.23 o 
   1   2   0       35.96       25.83      1.42 o 
   2   2   0      220.54      227.37      4.44 o 
   3   2   0      695.47      688.32      9.11 o 
   4   2   0     1235.04     1252.68     15.99 o 
   5   2   0      318.37      330.02      6.30 o 
   6   2   0      837.40      810.03     15.62 o 
   7   2   0        7.81        6.63      2.42 o 
   8   2   0       54.34       58.55      3.86 o 
   9   2   0        6.14        7.98      2.98 o 
  10   2   0        0.01        6.15      4.74 o 
   1   3   0     1148.40     1090.15     17.11 o 
   2   3   0      116.42      127.54      3.16 o 
   3   3   0        0.71       -0.63      1.79 o 
   4   3   0      189.50      197.10      4.74 o 
   5   3   0        1.59       -1.97      1.97 o 
   6   3   0      209.25      202.24      5.74 o 
   7   3   0       18.85       18.22      2.84 o 
   8   3   0        6.41        6.84      3.22 o 
   9   3   0       31.22       23.49      4.30 o 
  10   3   0        0.34       -2.14      4.50 o 
   0   4   0      734.33      757.82     30.02 o 
   1   4   0      105.69      102.31      4.01 o 
   2   4   0      139.57      133.55      3.55 o 
   3   4   0      749.57      740.49     14.51 o 
   4   4   0      581.47      555.82      8.02 o 
   5   4   0       67.18       67.83      3.50 o 
   6   4   0      770.03      770.37     19.86 o 
   7   4   0       24.74       24.06      3.84 o 
   8   4   0      104.42      105.10      5.27 o 
   9   4   0       10.90        0.55      4.08 o 
   1   5   0       66.67       73.25      3.00 o 
   2   5   0      235.05      249.17     10.37 o 
   3   5   0       59.20       56.11      2.96 o 
   4   5   0       44.76       47.29      4.08 o 
   5   5   0       80.29       80.38      3.96 o 
   6   5   0      137.10      122.33      5.10 o 
   7   5   0       51.58       51.40      3.83 o 
   8   5   0        0.05        6.35      5.53 o 
   9   5   0        0.60        1.45      3.41 o 
   0   6   0     1809.58     1834.26     31.21 o 
   1   6   0      532.13      491.61      7.46 o 
   2   6   0     1342.32     1399.27     23.39 o 
   3   6   0      899.31      881.97     10.76 o 
   4   6   0      511.71      489.89     12.80 o 
   5   6   0      228.81      236.50      8.45 o 
   6   6   0      245.43      249.24      8.90 o 
   7   6   0       19.14       17.92      3.45 o 
   8   6   0        5.05        8.38      3.79 o 
   9   6   0      106.95      122.97      6.69 o 
   1   7   0       10.94       12.46      2.59 o 
   2   7   0      194.84      207.46     10.52 o 
   3   7   0       24.09       24.73      3.63 o 
   4   7   0       36.00       36.96      3.08 o 
   5   7   0       37.97       40.05      3.31 o 
   6   7   0        6.36       -4.54      5.53 o 
   7   7   0       47.53       45.07      4.12 o 
   8   7   0       14.81       16.63      4.05 o 
   0   8   0      186.33      160.78      9.09 o 
   1   8   0       12.60       18.40      2.82 o 
   2   8   0        1.39       -1.07      4.14 o 
   3   8   0        8.37        6.58      3.50 o 
   4   8   0        7.19        7.88      2.60 o 
   5   8   0        3.30        1.23      3.79 o 
   6   8   0       21.11       17.91      3.42 o 
   7   8   0      114.31      116.85      6.06 o 
   1   9   0        6.56        4.10      3.78 o 
   2   9   0        4.37       -1.61      2.43 o 
   3   9   0        2.92       -1.19      2.89 o 
   4   9   0       16.16       12.85      3.92 o 
   5   9   0        3.36        0.10      5.16 o 
   6   9   0        7.89        3.67      3.24 o 
   7   9   0       40.43       37.36      6.13 o 
   0  10   0      187.69      178.42      9.35 o 
   1  10   0      183.65      194.32      6.78 o 
   2  10   0        7.43        4.09      2.92 o 
   3  10   0      261.91      251.40      7.98 o 
   4  10   0       24.64       18.80      3.55 o 
   5  10   0       62.98       65.70      4.69 o 
   6  10   0       66.14       74.84      5.14 o 
   1  11   0       27.54       24.61      3.82 o 
   2  11   0        4.25       -1.56      3.42 o 
   3  11   0        8.40        1.69      6.57 o 
   4  11   0        6.90       10.68      4.80 o 
   0  12   0      117.71      109.88      6.30 o 
   1  12   0      192.00      189.78     12.45 o 
   2  12   0       82.27       81.77      5.46 o 
 -10   1   1        5.44        8.27      4.53 o 
  -9   1   1       21.10       11.12      3.36 o 
  -8   1   1        3.37        5.02      2.77 o 
  -7   1   1        0.05       -2.47      2.47 o 
  -6   1   1      183.09      169.33      7.29 o 
  -5   1   1       14.84       14.77      1.89 o 
  -4   1   1     4279.92     4538.18     88.21 o 
  -3   1   1        3.30        2.64      1.32 o 
  -2   1   1     1712.10     1686.52     41.75 o 
  -1   1   1       31.12       32.04      1.28 o 
   0   1   1       37.24       23.27      1.08 o 
   1   1   1     2374.16     2051.40     50.32 o 
   2   1   1       28.80       29.65      1.68 o 
   3   1   1     1101.28     1123.01     21.97 o 
   4   1   1       29.79       29.88      2.12 o 
   5   1   1     1136.04     1131.62     31.18 o 
   6   1   1      768.66      752.20     21.56 o 
   7   1   1       18.27       21.39      2.62 o 
   8   1   1       44.39       47.00      3.77 o 
   9   1   1        1.14        0.75      3.70 o 
  10   1   1        0.97        5.82      4.32 o 
 -10   2   1        2.41       -3.23      3.23 o 
  -9   2   1       22.02       26.97      3.33 o 
  -8   2   1      120.59      122.85      5.45 o 
  -7   2   1       43.90       42.47      3.12 o 
  -6   2   1      324.43      316.56     10.01 o 
  -5   2   1     1876.54     1906.96     32.04 o 
  -4   2   1      100.83       86.43      3.32 o 
  -3   2   1      826.95      783.17     35.91 o 
  -2   2   1     1071.89     1088.74     28.61 o 
  -1   2   1     1697.44     1893.94     42.74 o 
   0   2   1     2746.90     2553.76     24.75 o 
   1   2   1     8754.54     8750.65    136.92 o 
   2   2   1      206.46      214.38      7.09 o 
   3   2   1      727.79      737.58     12.19 o 
   4   2   1      485.44      480.64      7.49 o 
   5   2   1      908.19      874.35     14.63 o 
   6   2   1       47.50       46.75      3.77 o 
   7   2   1       70.17       70.27      4.12 o 
   8   2   1       16.01       13.81      4.61 o 
   9   2   1        3.27        1.27      3.22 o 
 -10   3   1       77.01       94.13      5.92 o 
  -9   3   1       29.06       35.84      4.19 o 
  -8   3   1        6.16        8.13      3.07 o 
  -7   3   1       88.01       91.21      5.43 o 
  -6   3   1      263.76      260.99      6.94 o 
  -5   3   1       11.86       11.43      2.18 o 
  -4   3   1      231.50      225.16      7.78 o 
  -3   3   1     1077.00     1031.54     11.24 o 
  -2   3   1      443.25      451.00      6.87 o 
  -1   3   1      761.75      766.66     12.85 o 
   0   3   1    10443.25    10976.09    238.91 o 
   1   3   1      330.88      325.05     12.01 o 
   2   3   1     3335.03     3336.80    112.17 o 
   3   3   1      267.43      257.05      4.95 o 
   4   3   1      876.38      849.22     19.82 o 
   5   3   1       10.91        7.12      3.54 o 
   6   3   1      294.42      299.65      7.26 o 
   7   3   1       16.12        9.52      4.01 o 
   8   3   1       99.58       94.42      6.47 o 
   9   3   1       99.96      114.19      6.13 o 
  -9   4   1       11.96       19.28      3.54 o 
  -8   4   1      209.62      198.19      8.88 o 
  -7   4   1      108.49      109.75      4.98 o 
  -6   4   1        0.06       -3.35      4.44 o 
  -5   4   1       32.92       34.00      2.86 o 
  -4   4   1      230.89      231.31      8.84 o 
  -3   4   1       83.14       71.84      3.06 o 
  -2   4   1     1459.11     1417.97     55.98 o 
  -1   4   1     1035.88     1065.50      9.01 o 
   0   4   1     1543.89     1605.30     21.47 o 
   1   4   1      661.82      646.12     11.01 o 
   2   4   1       13.51        7.59      2.38 o 
   3   4   1      241.11      232.20      5.05 o 
   4   4   1        0.36       -0.36      1.88 o 
   5   4   1      226.69      214.29      5.73 o 
   6   4   1        4.12        3.25      2.44 o 
   7   4   1      539.34      523.61     10.25 o 
   8   4   1        4.09        2.22      5.46 o 
   9   4   1       18.13       25.69      3.89 o 
  -9   5   1        2.26        7.84      3.31 o 
  -8   5   1       69.12       64.78      4.57 o 
  -7   5   1        9.57        8.70      3.81 o 
  -6   5   1      567.52      549.84     12.51 o 
  -5   5   1        6.01        5.17      2.34 o 
  -4   5   1      334.32      325.21      6.60 o 
  -3   5   1        7.92       13.28      2.12 o 
  -2   5   1      223.81      245.56      5.14 o 
  -1   5   1      405.46      430.44      8.52 o 
   0   5   1      407.70      389.97      8.25 o 
   1   5   1        5.83        5.76      1.75 o 
   2   5   1        1.64        2.63      1.72 o 
   3   5   1      134.23      131.81      7.19 o 
   4   5   1       14.28       11.84      2.16 o 
   5   5   1       86.48       87.08      4.19 o 
   6   5   1        0.79       -0.86      3.64 o 
   7   5   1      125.12      129.86      5.76 o 
   8   5   1        0.07       -3.09      3.09 o 
   9   5   1       20.78       15.84      3.91 o 
  -9   6   1       31.91       37.86      4.26 o 
  -8   6   1        0.06        9.11      3.22 o 
  -7   6   1      180.96      179.04      6.72 o 
  -6   6   1      154.40      152.94      5.83 o 
  -5   6   1       43.94       45.77      3.29 o 
  -4   6   1        0.91        2.06      4.38 o 
  -3   6   1        8.79        7.13      2.18 o 
  -2   6   1       59.02       50.65      2.98 o 
  -1   6   1      249.84      262.48      8.58 o 
   0   6   1      200.65      202.91      4.99 o 
   1   6   1       47.06       39.54      2.56 o 
   2   6   1       21.51       19.06      4.31 o 
   3   6   1       28.57       42.35      2.87 o 
   4   6   1       11.84       12.28      3.47 o 
   5   6   1        0.89       -2.12      3.96 o 
   6   6   1        0.54        1.92      2.57 o 
   7   6   1       34.11       32.38      4.48 o 
   8   6   1        0.15        2.91      6.67 o 
  -8   7   1        0.50        1.26      4.05 o 
  -7   7   1      209.08      199.27      7.32 o 
  -6   7   1      176.97      180.24      6.55 o 
  -5   7   1       28.27       26.21      3.21 o 
  -4   7   1       28.98       32.33      3.16 o 
  -3   7   1      142.10      136.88      4.87 o 
  -2   7   1       36.49       29.25      2.72 o 
  -1   7   1       83.08       74.33      3.68 o 
   0   7   1      225.39      241.75     10.31 o 
   1   7   1      209.63      205.70     10.25 o 
   2   7   1      155.96      151.64      5.65 o 
   3   7   1      239.82      220.36      6.22 o 
   4   7   1       92.84       83.02      5.53 o 
   5   7   1       85.31       87.95      4.76 o 
   6   7   1       48.52       42.53      3.96 o 
   7   7   1       70.79       77.18      4.81 o 
   8   7   1       95.99       95.09      5.80 o 
  -8   8   1       90.86       97.92      5.83 o 
  -7   8   1       35.05       40.48      4.46 o 
  -6   8   1      118.82      126.64      8.00 o 
  -5   8   1      138.62      136.27      5.88 o 
  -4   8   1      214.07      214.38     11.90 o 
  -3   8   1       86.52       84.01      4.40 o 
  -2   8   1      256.24      262.44      6.81 o 
  -1   8   1      226.97      230.11      6.44 o 
   0   8   1      104.49       99.99      4.42 o 
   1   8   1      264.98      264.06      6.83 o 
   2   8   1      244.62      243.25      6.68 o 
   3   8   1       34.97       41.37      3.27 o 
   4   8   1      190.74      190.22      6.40 o 
   5   8   1       31.11       34.31      3.93 o 
   6   8   1       35.11       37.45      3.75 o 
   7   8   1        6.47        1.22      4.79 o 
  -7   9   1        1.24        0.44      5.39 o 
  -6   9   1        4.55       -0.02      7.22 o 
  -5   9   1       30.37       34.67      3.61 o 
  -4   9   1      137.95      122.81      5.85 o 
  -3   9   1      201.41      221.15      7.03 o 
  -2   9   1      298.00      280.63      7.61 o 
  -1   9   1      353.00      355.49     14.43 o 
   0   9   1      163.13      167.06      7.35 o 
   1   9   1      101.96      102.59      5.67 o 
   2   9   1      111.78      115.69      5.22 o 
   3   9   1      207.69      217.99      7.32 o 
   4   9   1       38.44       36.36      4.76 o 
   5   9   1      119.28      116.47      7.12 o 
   6   9   1       93.94       96.94      5.69 o 
  -6  10   1       62.97       63.26      4.77 o 
  -5  10   1       42.22       50.78      4.47 o 
  -4  10   1       34.77       37.09      5.46 o 
  -3  10   1       23.13       15.34      3.54 o 
  -2  10   1      112.89      115.63      5.76 o 
  -1  10   1        2.39        0.79      2.94 o 
   0  10   1       47.53       52.30      3.90 o 
   1  10   1       57.16       57.17      3.99 o 
   2  10   1       80.82       87.60      5.10 o 
   3  10   1       40.23       34.73      4.51 o 
   4  10   1      109.87      103.29      5.79 o 
   5  10   1       36.24       41.04      5.12 o 
  -4  11   1        1.59        4.23      3.44 o 
  -3  11   1        2.23        2.47      3.72 o 
  -2  11   1        6.22        9.45      3.75 o 
  -1  11   1       30.39       28.78      4.06 o 
   0  11   1        5.03        1.99      3.20 o 
   1  11   1        1.47       -0.55      4.48 o 
   2  11   1        0.53        5.58      3.81 o 
   3  11   1        0.81       -4.56      7.69 o 
   4  11   1       16.52       15.08      3.66 o 
  -2  12   1       28.83       30.88      4.37 o 
  -1  12   1        1.14       -2.04      3.82 o 
   0  12   1        0.58       -4.08      4.08 o 
   1  12   1        2.59        2.12      5.68 o 
 -10   0   2        0.02        2.60      3.31 o 
  -9   0   2       29.58       23.86      5.40 o 
  -8   0   2        0.16        2.48      3.44 o 
  -7   0   2      188.11      169.26      5.56 o 
  -6   0   2      339.77      361.77      8.11 o 
  -5   0   2      116.66      130.18      4.51 o 
  -4   0   2      264.36      309.93      5.32 o 
  -3   0   2        0.07        0.93      2.36 o 
  -2   0   2      153.95      154.13      4.29 o 
  -1   0   2        0.03        1.28      1.44 o 
   0   0   2      171.10      181.06      3.01 o 
   1   0   2     5275.69     4982.18     88.63 o 
   2   0   2        9.82       13.41      1.46 o 
   3   0   2      158.34      149.42      3.73 o 
   4   0   2      109.15      112.94      7.30 o 
   5   0   2        1.48        4.87      1.98 o 
   6   0   2      172.21      156.74      5.92 o 
   7   0   2       14.69       14.98      3.49 o 
   8   0   2       22.41       24.96      3.21 o 
   9   0   2        1.71       -3.16      3.16 o 
 -10   1   2       34.15       36.10      4.22 o 
  -9   1   2       35.10       40.11      3.80 o 
  -8   1   2      345.39      345.35      8.32 o 
  -7   1   2      114.10      117.81      4.76 o 
  -6   1   2      238.97      236.92      8.22 o 
  -5   1   2     1317.60     1378.82     12.33 o 
  -4   1   2       15.65       31.12      2.08 o 
  -3   1   2     1996.73     2055.09     30.37 o 
  -2   1   2     1912.63     1948.80     20.96 o 
  -1   1   2     2641.32     2790.13     44.38 o 
   0   1   2      363.42      378.48      6.84 o 
   1   1   2    10543.18    10128.90    275.41 o 
   2   1   2       48.59       41.68      2.13 o 
   3   1   2     1466.24     1424.51     24.24 o 
   4   1   2      441.75      416.67      9.35 o 
   5   1   2      435.57      421.29      8.05 o 
   6   1   2        0.10       -1.91      2.08 o 
   7   1   2      654.98      648.04     11.11 o 
   8   1   2       15.62       13.82      3.34 o 
   9   1   2       59.43       67.14      5.08 o 
 -10   2   2        0.05       -3.73      4.00 o 
  -9   2   2        0.28       -6.16      6.16 o 
  -8   2   2       11.82        4.29      4.80 o 
  -7   2   2        5.64        5.31      3.25 o 
  -6   2   2        2.38        4.17      2.22 o 
  -5   2   2       21.52       24.43      3.10 o 
  -4   2   2      546.83      558.70     23.06 o 
  -3   2   2      255.12      267.26      8.11 o 
  -2   2   2      606.48      599.16     11.12 o 
  -1   2   2      616.95      629.26     16.72 o 
   0   2   2      438.62      448.12     19.73 o 
   1   2   2     2100.22     2069.23     55.00 o 
   2   2   2        5.17        1.33      2.69 o 
   3   2   2        1.96        1.66      1.62 o 
   4   2   2       10.90        7.38      3.17 o 
   5   2   2      145.15      133.01      4.64 o 
   6   2   2       44.76       47.36      3.31 o 
   7   2   2      164.90      178.02      7.24 o 
   8   2   2       18.13       23.39      3.59 o 
   9   2   2        6.88       12.21      4.63 o 
 -10   3   2       11.37       14.69      4.11 o 
  -9   3   2        0.28       -2.13      2.87 o 
  -8   3   2       17.28       15.17      3.14 o 
  -7   3   2       98.42      107.25      8.61 o 
  -6   3   2        0.07       -2.11      2.11 o 
  -5   3   2        7.60        6.54      2.26 o 
  -4   3   2      157.05      174.45      4.49 o 
  -3   3   2       22.84       23.48      2.01 o 
  -2   3   2       88.59       94.64      4.58 o 
  -1   3   2       27.08       30.78      1.95 o 
   0   3   2     1063.70     1120.39     10.94 o 
   1   3   2      128.42      114.61      3.93 o 
   2   3   2       98.98       93.62      3.16 o 
   3   3   2       25.25       29.17      2.17 o 
   4   3   2       12.69       12.89      2.08 o 
   5   3   2       83.00       88.14      5.07 o 
   6   3   2       25.70       18.99      2.98 o 
   7   3   2       97.26      106.12      6.85 o 
   8   3   2        0.03        4.44      3.95 o 
   9   3   2       12.80        9.89      7.95 o 
 -10   4   2       32.41       34.55      4.25 o 
  -9   4   2        3.47        1.96      3.14 o 
  -8   4   2       36.56       28.60      4.97 o 
  -7   4   2      109.79      112.36      7.75 o 
  -6   4   2       56.93       56.75      3.49 o 
  -5   4   2      154.86      137.93      4.77 o 
  -4   4   2       13.24       13.01      1.94 o 
  -3   4   2        0.92        1.99      2.23 o 
  -2   4   2       78.11       93.49      3.56 o 
  -1   4   2       13.03       15.01      3.54 o 
   0   4   2       67.27       73.44      2.83 o 
   1   4   2       60.73       75.19      2.94 o 
   2   4   2       19.39       25.43      2.06 o 
   3   4   2       15.70        7.09      3.19 o 
   4   4   2       39.92       45.37      2.91 o 
   5   4   2      142.69      152.52      5.86 o 
   6   4   2        6.94       10.71      2.65 o 
   7   4   2       75.43       79.10      4.77 o 
   8   4   2        7.74        6.59      7.10 o 
   9   4   2        1.76       -2.52      7.17 o 
  -9   5   2       56.50       58.40      4.58 o 
  -8   5   2      136.57      140.92      6.15 o 
  -7   5   2        0.63        4.98      2.86 o 
  -6   5   2      251.84      246.81      6.81 o 
  -5   5   2     1004.23      988.98     12.21 o 
  -4   5   2      652.69      649.85     24.37 o 
  -3   5   2      397.13      388.29      9.58 o 
  -2   5   2     2611.14     2672.20     16.96 o 
  -1   5   2      620.44      601.64      8.63 o 
   0   5   2        2.66        2.92      1.74 o 
   1   5   2     1966.98     1884.41     53.18 o 
   2   5   2      214.61      194.18      7.86 o 
   3   5   2      850.83      885.76     21.11 o 
   4   5   2      447.25      437.75     13.31 o 
   5   5   2      764.38      730.23     23.47 o 
   6   5   2       89.64       88.35      4.72 o 
   7   5   2      122.17      120.77      5.85 o 
   8   5   2       16.19       11.36      5.94 o 
  -9   6   2        9.37       10.05      3.72 o 
  -8   6   2        7.45        9.23      3.26 o 
  -7   6   2       90.92       91.80      4.98 o 
  -6   6   2       36.96       40.72      6.01 o 
  -5   6   2      168.05      161.97      5.56 o 
  -4   6   2       20.24       26.06      5.40 o 
  -3   6   2       20.59       16.98      5.52 o 
  -2   6   2      155.92      161.28      6.13 o 
  -1   6   2      103.41      112.37      4.19 o 
   0   6   2      129.99      129.19      5.17 o 
   1   6   2        0.52       -0.63      2.29 o 
   2   6   2        0.07        0.04      1.96 o 
   3   6   2        1.03       -1.67      3.06 o 
   4   6   2        4.44        3.43      2.45 o 
   5   6   2        0.35        1.37      5.10 o 
   6   6   2       12.15       15.61      3.16 o 
   7   6   2        6.75       13.08      5.20 o 
   8   6   2        1.00        2.80      3.55 o 
  -8   7   2       87.79       98.82      5.88 o 
  -7   7   2       82.72       79.23      4.90 o 
  -6   7   2       48.90       56.86      4.01 o 
  -5   7   2      201.57      196.49      6.40 o 
  -4   7   2       38.15       44.93      3.21 o 
  -3   7   2      307.51      309.21      8.10 o 
  -2   7   2      223.40      218.28      5.91 o 
  -1   7   2      383.75      398.22     12.03 o 
   0   7   2      384.29      380.98     12.41 o 
   1   7   2      481.29      477.39     11.30 o 
   2   7   2      246.39      259.04     10.97 o 
   3   7   2       87.60       84.77      4.20 o 
   4   7   2      296.22      303.47      7.62 o 
   5   7   2       32.80       29.41      3.25 o 
   6   7   2       67.12       66.89      4.43 o 
   7   7   2       88.39       91.20      5.58 o 
  -8   8   2        9.70        3.40      3.75 o 
  -7   8   2        0.57       -4.86      4.86 o 
  -6   8   2      413.12      413.61     12.18 o 
  -5   8   2        0.33       -3.35      3.35 o 
  -4   8   2       18.21       18.63      3.06 o 
  -3   8   2        2.72        4.23      2.42 o 
  -2   8   2        1.73        9.94      2.40 o 
  -1   8   2      512.09      534.38      9.53 o 
   0   8   2       10.85       11.65      2.59 o 
   1   8   2        2.46       -0.82      4.99 o 
   2   8   2        3.50        1.93      2.37 o 
   3   8   2        0.15        1.90      2.39 o 
   4   8   2       52.05       39.38      3.61 o 
   5   8   2        9.58        7.81      4.81 o 
   6   8   2        5.68        3.91      4.92 o 
   7   8   2        2.56       -1.70      3.32 o 
  -7   9   2        0.41        2.41      7.16 o 
  -6   9   2        2.59       -2.44      5.39 o 
  -5   9   2       56.76       48.80      4.12 o 
  -4   9   2        7.29        8.37      3.62 o 
  -3   9   2       19.08       20.05      3.13 o 
  -2   9   2      115.29      105.17      5.03 o 
  -1   9   2        0.73        4.47      2.59 o 
   0   9   2       19.31       26.27      3.06 o 
   1   9   2        6.07        3.00      3.79 o 
   2   9   2       60.19       62.44      4.50 o 
   3   9   2        2.13       -1.86      3.98 o 
   4   9   2      103.92       96.07      5.40 o 
   5   9   2        2.07        5.24      3.11 o 
   6   9   2       13.63       12.83      3.53 o 
  -6  10   2        7.00        7.14      3.59 o 
  -5  10   2        9.66       14.80      3.48 o 
  -4  10   2        0.76       -1.80      3.11 o 
  -3  10   2        7.35       10.11      3.30 o 
  -2  10   2       16.85       10.05      4.69 o 
  -1  10   2       19.50       26.13      3.31 o 
   0  10   2       34.38       38.53      3.59 o 
   1  10   2        7.85       12.11      3.23 o 
   2  10   2       35.00       36.12      3.71 o 
   3  10   2        0.01       -2.86      6.38 o 
   4  10   2       69.62       68.70      4.76 o 
   5  10   2       16.78       19.99      3.72 o 
  -4  11   2       68.90       73.53      5.57 o 
  -3  11   2       58.88       55.98      4.48 o 
  -2  11   2      192.30      205.76      7.67 o 
  -1  11   2       84.84       80.78      5.16 o 
   0  11   2      388.18      385.21     10.14 o 
   1  11   2      195.33      204.62     11.93 o 
   2  11   2      138.01      151.41      6.84 o 
   3  11   2       56.00       58.76      4.70 o 
  -1  12   2        0.05        7.15      3.33 o 
   0  12   2       23.03       17.61      4.06 o 
 -10   1   3        0.00        1.59      3.75 o 
  -9   1   3       23.72       20.24      3.29 o 
  -8   1   3        9.66        6.50      3.49 o 
  -7   1   3        4.89        0.58      2.45 o 
  -6   1   3      155.77      143.58      5.26 o 
  -5   1   3        7.52        7.63      2.07 o 
  -4   1   3      996.85      988.71     26.89 o 
  -3   1   3        5.63        7.71      1.60 o 
  -2   1   3     1204.32     1203.59     44.27 o 
  -1   1   3      119.94      129.53      4.57 o 
   0   1   3       35.20       38.89      2.79 o 
   1   1   3      199.02      208.63      4.26 o 
   2   1   3      633.97      617.40      7.49 o 
   3   1   3      120.07      141.70      4.17 o 
   4   1   3       12.83       15.54      2.12 o 
   5   1   3      104.55       92.08      4.17 o 
   6   1   3        1.75        1.71      2.56 o 
   7   1   3      168.23      163.14      6.31 o 
   8   1   3       29.31       28.82      5.10 o 
   9   1   3        1.05        5.07      5.16 o 
 -10   2   3        4.60        8.09      3.61 o 
  -9   2   3       28.74       33.75      4.75 o 
  -8   2   3       94.80       90.54      4.88 o 
  -7   2   3        6.42        5.75      2.60 o 
  -6   2   3       32.25       34.66      3.23 o 
  -5   2   3      457.06      468.07      9.27 o 
  -4   2   3      197.30      172.15      4.47 o 
  -3   2   3      761.30      782.95     21.44 o 
  -2   2   3     2730.82     2797.60     42.67 o 
  -1   2   3      630.85      601.13      8.63 o 
   0   2   3      421.52      413.76      9.83 o 
   1   2   3      587.54      520.21     22.01 o 
   2   2   3       33.31       30.75      2.16 o 
   3   2   3      579.74      604.89      9.34 o 
   4   2   3      180.46      172.86      5.15 o 
   5   2   3      418.10      412.08      9.18 o 
   6   2   3      256.78      262.31      7.11 o 
   7   2   3      203.80      218.38      7.30 o 
   8   2   3        3.40       -1.15      5.91 o 
   9   2   3       45.10       45.99      4.49 o 
 -10   3   3       50.33       49.64      4.58 o 
  -9   3   3       43.77       37.88      3.94 o 
  -8   3   3       35.01       31.10      3.94 o 
  -7   3   3      891.13      874.89     13.54 o 
  -6   3   3       21.87       18.12      2.51 o 
  -5   3   3      463.00      453.90     15.03 o 
  -4   3   3      387.05      370.48     14.66 o 
  -3   3   3      812.17      886.13      9.42 o 
  -2   3   3       56.70       71.76      2.92 o 
  -1   3   3     1100.81     1085.46     32.68 o 
   0   3   3      817.02      836.08     11.57 o 
   1   3   3      105.80      108.56      3.55 o 
   2   3   3     1276.88     1272.37     16.43 o 
   3   3   3       15.16        6.88      3.37 o 
   4   3   3      381.90      366.04      7.32 o 
   5   3   3       39.04       40.76      3.98 o 
   6   3   3      465.61      444.77     11.74 o 
   7   3   3        3.27       -1.88      3.88 o 
   8   3   3      105.30      106.06      5.88 o 
  -9   4   3       14.61       22.56      8.24 o 
  -8   4   3       52.26       54.85      4.05 o 
  -7   4   3      128.12      130.84      5.49 o 
  -6   4   3      311.41      343.92     12.27 o 
  -5   4   3      394.06      406.53      7.78 o 
  -4   4   3       59.64       61.78      3.32 o 
  -3   4   3      918.31      913.14     14.25 o 
  -2   4   3       80.90       92.23      3.51 o 
  -1   4   3      597.35      569.82      8.44 o 
   0   4   3       35.02       32.21      2.24 o 
   1   4   3     2836.48     3057.18     63.15 o 
   2   4   3       58.34       48.53      2.80 o 
   3   4   3      535.61      524.40     12.40 o 
   4   4   3      262.81      272.85      6.63 o 
   5   4   3       11.96       13.19      2.70 o 
   6   4   3        2.38       -3.10      4.71 o 
   7   4   3       52.68       57.34      4.28 o 
   8   4   3       63.22       63.28      4.67 o 
  -9   5   3       14.41       18.94      5.10 o 
  -8   5   3        4.45        3.92      4.60 o 
  -7   5   3       37.09       40.11      3.57 o 
  -6   5   3      101.06      108.66      4.89 o 
  -5   5   3        2.65        6.52      2.25 o 
  -4   5   3        0.45        1.85      2.13 o 
  -3   5   3       28.28       33.28      2.55 o 
  -2   5   3       40.68       42.99      2.70 o 
  -1   5   3      611.08      598.41      8.99 o 
   0   5   3      114.06      130.25      4.37 o 
   1   5   3      208.66      194.95      7.04 o 
   2   5   3       28.68       28.36      3.00 o 
   3   5   3       39.83       35.20      2.81 o 
   4   5   3       15.02       14.69      2.61 o 
   5   5   3       11.77        9.81      2.92 o 
   6   5   3        6.19        8.61      2.91 o 
   7   5   3       18.96       16.32      7.19 o 
   8   5   3        3.27        1.89      5.35 o 
  -9   6   3        3.99        0.92      3.92 o 
  -8   6   3       11.22       15.44      3.56 o 
  -7   6   3       16.73       17.47      3.21 o 
  -6   6   3      270.33      257.26      7.36 o 
  -5   6   3       74.31       75.64      4.20 o 
  -4   6   3        5.95        3.00      3.81 o 
  -3   6   3        0.54        5.35      2.79 o 
  -2   6   3        9.14       12.18      2.22 o 
  -1   6   3      123.89      136.50      4.57 o 
   0   6   3      217.34      243.27      5.96 o 
   1   6   3       61.03       61.24      3.38 o 
   2   6   3       70.18       64.02      5.30 o 
   3   6   3        2.04        5.49      2.96 o 
   4   6   3      114.73      103.16      5.75 o 
   5   6   3       33.74       26.18      5.31 o 
   6   6   3       10.32       14.98      3.80 o 
   7   6   3        0.78       -6.07      6.07 o 
  -8   7   3       37.68       38.25      4.26 o 
  -7   7   3       53.25       49.85      4.22 o 
  -6   7   3        5.68        1.39      4.50 o 
  -5   7   3       51.57       58.98      3.79 o 
  -4   7   3      149.33      152.67      5.61 o 
  -3   7   3       59.81       55.29      3.55 o 
  -2   7   3       82.28       89.70      4.35 o 
  -1   7   3      441.70      420.60     11.43 o 
   0   7   3      682.50      692.29     10.35 o 
   1   7   3       32.15       30.32      2.92 o 
   2   7   3       52.13       48.21      3.27 o 
   3   7   3       48.13       49.26      4.64 o 
   4   7   3       46.23       44.08      3.87 o 
   5   7   3        0.04       -2.31      3.72 o 
   6   7   3        1.87       -3.50      3.97 o 
   7   7   3        9.09       11.56      3.79 o 
  -7   8   3       22.85       23.91      3.90 o 
  -6   8   3       46.15       53.68      4.46 o 
  -5   8   3      114.41      132.16      5.77 o 
  -4   8   3       61.16       64.54      4.07 o 
  -3   8   3      133.44      131.26      5.51 o 
  -2   8   3      282.47      279.49      7.36 o 
  -1   8   3       61.06       60.95      3.78 o 
   0   8   3      343.86      343.55     13.75 o 
   1   8   3      169.96      160.19      5.89 o 
   2   8   3      154.98      153.57     10.48 o 
   3   8   3      180.78      181.62      6.58 o 
   4   8   3      124.02      136.70      6.01 o 
   5   8   3       86.98       79.16      4.96 o 
   6   8   3       49.67       61.04      6.93 o 
  -6   9   3       96.88       93.36      5.42 o 
  -5   9   3      255.11      251.25      8.25 o 
  -4   9   3      121.83      121.01      7.57 o 
  -3   9   3      112.42      113.39      5.55 o 
  -2   9   3       19.42       19.95      3.12 o 
  -1   9   3       75.00       78.65      4.52 o 
   0   9   3       33.83       30.37      3.26 o 
   1   9   3       96.95       88.92      4.92 o 
   2   9   3       77.55       87.47      4.95 o 
   3   9   3      146.70      145.67      6.23 o 
   4   9   3       52.55       54.82      4.50 o 
   5   9   3      200.34      196.38      7.72 o 
  -5  10   3       74.67       79.42      5.24 o 
  -4  10   3       37.77       36.81      6.64 o 
  -3  10   3       56.36       54.15      4.35 o 
  -2  10   3       57.07       52.72      4.14 o 
  -1  10   3      186.16      181.03      6.86 o 
   0  10   3        0.51        1.37      4.55 o 
   1  10   3       44.96       44.97      4.15 o 
   2  10   3       10.68       11.16      3.51 o 
   3  10   3       24.27       21.55      3.74 o 
   4  10   3        9.55        7.93      4.83 o 
  -4  11   3        7.67        2.39      7.80 o 
  -3  11   3        0.30        1.03      5.01 o 
  -2  11   3        8.16       12.07      3.68 o 
  -1  11   3       23.85       16.34      5.49 o 
   0  11   3       22.83       18.88      3.95 o 
   1  11   3       20.88       14.50      5.41 o 
   2  11   3        4.93        8.97      3.53 o 
 -10   0   4       66.53       62.32      4.82 o 
  -9   0   4       26.43       30.14      3.68 o 
  -8   0   4      174.36      190.78      6.76 o 
  -7   0   4     1380.08     1421.64     36.54 o 
  -6   0   4      260.66      256.30      6.48 o 
  -5   0   4      388.35      413.62     14.75 o 
  -4   0   4      831.09      856.03      9.88 o 
  -3   0   4      488.09      454.86     14.59 o 
  -2   0   4       34.24       58.56      4.60 o 
  -1   0   4     2555.49     2629.84     21.62 o 
   0   0   4      759.80      761.73     17.45 o 
   1   0   4     1057.98     1065.91     26.74 o 
   2   0   4     1679.85     1664.21     34.81 o 
   3   0   4      135.81       97.82      5.43 o 
   4   0   4      770.61      781.98     10.70 o 
   5   0   4       94.76       86.37      4.37 o 
   6   0   4      276.99      281.40     13.19 o 
   7   0   4       51.18       57.22      4.20 o 
   8   0   4      342.02      330.31     10.52 o 
 -10   1   4        4.98       -1.09      3.25 o 
  -9   1   4        0.00        2.10      3.03 o 
  -8   1   4       14.34        6.54      4.93 o 
  -7   1   4       12.85        6.50      2.64 o 
  -6   1   4        0.01       -3.67      3.67 o 
  -5   1   4       56.71       58.15      3.34 o 
  -4   1   4        9.74       15.86      2.01 o 
  -3   1   4       23.60       24.33      2.08 o 
  -2   1   4      123.81      137.15      3.88 o 
  -1   1   4       32.79       27.98      1.98 o 
   0   1   4       64.69       72.26      4.76 o 
   1   1   4       94.37       95.80      3.39 o 
   2   1   4       73.53       83.45      3.69 o 
   3   1   4       41.56       36.77      2.58 o 
   4   1   4       25.97       30.90      2.69 o 
   5   1   4       14.60       14.44      3.27 o 
   6   1   4       12.70       13.35      5.31 o 
   7   1   4       15.23       11.19      5.13 o 
   8   1   4       31.07       36.36      4.11 o 
 -10   2   4        0.41        8.01      3.70 o 
  -9   2   4       40.50       42.80      3.98 o 
  -8   2   4       22.62       16.33      3.43 o 
  -7   2   4       22.82       25.10      3.68 o 
  -6   2   4      113.63      113.48      4.69 o 
  -5   2   4      147.69      153.08      4.89 o 
  -4   2   4      402.82      425.27      9.39 o 
  -3   2   4       12.88        4.41      3.23 o 
  -2   2   4     1452.83     1598.18     20.65 o 
  -1   2   4      253.67      241.88      7.93 o 
   0   2   4      516.79      512.28      7.58 o 
   1   2   4       11.03        6.74      6.40 o 
   2   2   4      881.46      874.12     13.14 o 
   3   2   4        1.31       -1.51      4.10 o 
   4   2   4       53.28       56.53      3.50 o 
   5   2   4      120.39      117.19      5.10 o 
   6   2   4       14.91       13.91      3.10 o 
   7   2   4        0.63       -0.84      6.00 o 
   8   2   4        2.27        3.74      3.29 o 
 -10   3   4        3.77       13.34      3.61 o 
  -9   3   4        4.92        4.87      3.20 o 
  -8   3   4        5.94        4.58      4.05 o 
  -7   3   4       41.68       43.18      6.55 o 
  -6   3   4      412.30      401.21     12.80 o 
  -5   3   4       65.64       63.71      3.57 o 
  -4   3   4      113.50      122.50      6.13 o 
  -3   3   4      135.90      138.04      4.27 o 
  -2   3   4       23.38       19.79      2.02 o 
  -1   3   4      722.54      732.09      8.84 o 
   0   3   4        3.14        1.93      3.65 o 
   1   3   4       21.71       14.07      2.51 o 
   2   3   4      143.19      148.26      6.39 o 
   3   3   4        8.89        8.71      2.35 o 
   4   3   4       60.26       58.01      4.06 o 
   5   3   4        0.05       -2.36      2.36 o 
   6   3   4        0.12        0.72      2.78 o 
   7   3   4       46.54       43.59      4.16 o 
   8   3   4       15.75       14.43      6.21 o 
  -9   4   4       21.14       10.36      4.04 o 
  -8   4   4        0.09       -2.82      2.82 o 
  -7   4   4      160.68      157.31      6.20 o 
  -6   4   4       41.95       41.90      4.06 o 
  -5   4   4      112.46      112.49      4.67 o 
  -4   4   4      227.39      217.67      7.60 o 
  -3   4   4      118.25      137.91      6.12 o 
  -2   4   4      289.82      278.42     10.01 o 
  -1   4   4      976.08      964.18     14.26 o 
   0   4   4      436.02      417.45     24.75 o 
   1   4   4      184.98      197.24      7.05 o 
   2   4   4      653.11      669.78     13.41 o 
   3   4   4       64.22       66.56      3.90 o 
   4   4   4       24.42       32.83      2.91 o 
   5   4   4       85.92       87.35      4.69 o 
   6   4   4        1.46       -5.42      7.59 o 
   7   4   4        2.55       18.61      3.37 o 
   8   4   4       23.52       21.19      4.12 o 
  -9   5   4        1.83        4.80      3.94 o 
  -8   5   4        2.78       -0.40      4.96 o 
  -7   5   4        2.07        2.54      3.00 o 
  -6   5   4      141.41      138.91      5.62 o 
  -5   5   4       12.61       10.82      2.54 o 
  -4   5   4        1.30       -0.02      3.17 o 
  -3   5   4       17.96       22.70      2.44 o 
  -2   5   4        1.14        6.99      2.26 o 
  -1   5   4      199.99      226.56      5.65 o 
   0   5   4      144.77      147.87      8.03 o 
   1   5   4       94.57      104.89      4.27 o 
   2   5   4       31.92       30.66      2.85 o 
   3   5   4        1.43        2.89      2.24 o 
   4   5   4        0.47        2.30      5.29 o 
   5   5   4        7.40       10.04      3.14 o 
   6   5   4       99.65       96.18      5.54 o 
   7   5   4       22.37       15.58      4.00 o 
  -8   6   4       73.48       73.58      5.05 o 
  -7   6   4      152.44      150.46      6.46 o 
  -6   6   4      117.59      124.07      5.65 o 
  -5   6   4      401.07      392.26      8.78 o 
  -4   6   4      728.40      742.73     13.40 o 
  -3   6   4      233.28      235.55     11.60 o 
  -2   6   4      353.13      329.61     13.27 o 
  -1   6   4      539.13      529.86     14.88 o 
   0   6   4       26.65       25.63      2.70 o 
   1   6   4      118.22      110.95      5.31 o 
   2   6   4      419.29      421.07      8.58 o 
   3   6   4      236.99      247.25      6.97 o 
   4   6   4      224.51      224.89     16.35 o 
   5   6   4      438.09      453.71     10.31 o 
   6   6   4      199.49      188.06      7.49 o 
   7   6   4       26.54       33.13      4.25 o 
  -8   7   4        1.44        3.63      3.22 o 
  -7   7   4        6.70        3.76      6.62 o 
  -6   7   4        0.63       -3.92      3.92 o 
  -5   7   4       71.36       74.92      4.34 o 
  -4   7   4       10.52       14.85      3.25 o 
  -3   7   4        9.45        3.44      3.27 o 
  -2   7   4       12.60        8.15      3.10 o 
  -1   7   4       44.02       37.18      3.07 o 
   0   7   4      152.44      133.86      5.24 o 
   1   7   4      196.57      189.32      6.10 o 
   2   7   4       23.76       13.10      3.44 o 
   3   7   4       50.99       40.67      4.54 o 
   4   7   4        9.90        4.91      4.36 o 
   5   7   4       36.88       40.58      4.75 o 
   6   7   4       23.01       22.07      3.73 o 
  -7   8   4       23.64       21.96      7.94 o 
  -6   8   4        6.08        9.04      5.20 o 
  -5   8   4       22.20       10.87      3.29 o 
  -4   8   4        2.68       -2.75      2.75 o 
  -3   8   4       10.99       12.14      4.45 o 
  -2   8   4        7.15        4.03      3.07 o 
  -1   8   4       22.16       20.16      3.07 o 
   0   8   4      352.07      367.06      8.64 o 
   1   8   4       63.48       54.04      3.86 o 
   2   8   4       56.01       55.65      3.97 o 
   3   8   4        0.08       -4.88      4.88 o 
   4   8   4       12.49       10.42      5.25 o 
   5   8   4       44.54       41.76      4.30 o 
  -6   9   4        1.15        2.04      5.36 o 
  -5   9   4       76.26       76.19      5.04 o 
  -4   9   4       20.83       17.33      3.69 o 
  -3   9   4       10.03        8.58      3.21 o 
  -2   9   4        3.62        2.81      3.28 o 
  -1   9   4        0.01        1.21      4.37 o 
   0   9   4       45.71       52.19      3.88 o 
   1   9   4       14.28       15.85      3.36 o 
   2   9   4        5.07        4.08      3.36 o 
   3   9   4       13.53       18.06      3.33 o 
   4   9   4        1.91        1.96      3.31 o 
  -5  10   4        2.97       10.29      3.60 o 
  -4  10   4       37.11       38.67      4.90 o 
  -3  10   4       40.68       35.91      4.33 o 
  -2  10   4       52.53       54.52      4.40 o 
  -1  10   4      223.74      216.26     10.55 o 
   0  10   4      150.40      173.25      6.91 o 
   1  10   4      194.03      199.73      7.67 o 
   2  10   4       87.78       90.37      5.30 o 
   3  10   4       30.19       27.33      4.18 o 
  -2  11   4        2.74       10.91      3.67 o 
  -1  11   4        1.49        2.94      4.37 o 
   0  11   4        3.36        4.54      3.51 o 
   1  11   4       20.30       17.92      4.04 o 
 -10   1   5       14.13        6.53      5.00 o 
  -9   1   5        3.64       10.70      3.09 o 
  -8   1   5        1.88        7.59      2.96 o 
  -7   1   5        5.39        8.48      4.45 o 
  -6   1   5      412.80      415.48     10.27 o 
  -5   1   5      171.96      169.29      5.44 o 
  -4   1   5        9.28        7.78      2.81 o 
  -3   1   5      295.99      300.79      6.31 o 
  -2   1   5      253.61      263.34     10.18 o 
  -1   1   5     1188.57     1143.59     25.79 o 
   0   1   5      164.31      167.43      7.83 o 
   1   1   5        5.84        0.11      4.12 o 
   2   1   5      171.30      160.20      5.08 o 
   3   1   5        6.03        9.89      3.22 o 
   4   1   5       19.15       16.95      2.77 o 
   5   1   5       40.37       44.77      3.52 o 
   6   1   5       41.64       41.60      3.76 o 
   7   1   5       28.00       31.30      3.81 o 
  -9   2   5       38.42       32.10      3.99 o 
  -8   2   5       18.53        7.82      3.90 o 
  -7   2   5       14.00       14.67      2.98 o 
  -6   2   5      613.51      593.92     10.31 o 
  -5   2   5       71.85       69.78      3.84 o 
  -4   2   5      263.16      290.28      8.29 o 
  -3   2   5      191.06      189.16      5.29 o 
  -2   2   5      512.52      552.59     10.61 o 
  -1   2   5       67.44       72.83      4.48 o 
   0   2   5      239.93      242.54      5.71 o 
   1   2   5       78.43       82.19      3.72 o 
   2   2   5       29.48       29.48      2.60 o 
   3   2   5      336.44      317.02      7.42 o 
   4   2   5       42.50       37.49      4.18 o 
   5   2   5       74.52       72.65      4.42 o 
   6   2   5        7.26        3.17      3.67 o 
   7   2   5       16.46       15.69      3.76 o 
  -9   3   5       22.57       31.59      3.79 o 
  -8   3   5       44.21       46.85      4.07 o 
  -7   3   5      234.97      230.95      8.93 o 
  -6   3   5      247.12      272.98      7.37 o 
  -5   3   5      208.18      209.20      8.82 o 
  -4   3   5      502.81      476.52     10.30 o 
  -3   3   5       25.56       23.64      2.46 o 
  -2   3   5      374.13      372.03      7.15 o 
  -1   3   5       66.94       59.88      3.17 o 
   0   3   5      148.36      142.94      4.74 o 
   1   3   5      394.71      379.04     10.65 o 
   2   3   5      241.24      236.22      9.19 o 
   3   3   5      186.87      198.56     13.65 o 
   4   3   5      254.21      241.39      7.13 o 
   5   3   5      211.02      221.99      7.18 o 
   6   3   5       44.58       55.61      4.25 o 
   7   3   5       90.13       89.17      5.57 o 
  -9   4   5        6.41        6.19      5.07 o 
  -8   4   5      114.37      108.27      5.84 o 
  -7   4   5       12.94        9.91      3.30 o 
  -6   4   5      195.17      197.37     11.51 o 
  -5   4   5       69.57       63.34      3.81 o 
  -4   4   5       52.39       54.85      4.10 o 
  -3   4   5      143.67      132.21      7.68 o 
  -2   4   5       56.88       62.45      3.42 o 
  -1   4   5      141.78      146.99      4.82 o 
   0   4   5      695.27      708.28     11.51 o 
   1   4   5       69.15       66.18      4.69 o 
   2   4   5        6.35        8.20      2.47 o 
   3   4   5       49.80       51.31      3.46 o 
   4   4   5       28.17       23.54      3.97 o 
   5   4   5       14.76       13.35      7.38 o 
   6   4   5       59.11       55.10      4.32 o 
   7   4   5       49.28       45.16      4.72 o 
  -9   5   5        0.11        2.60      5.93 o 
  -8   5   5        0.02       -2.25      7.96 o 
  -7   5   5        2.91        2.73      3.23 o 
  -6   5   5       24.96       26.64      3.38 o 
  -5   5   5       19.83       19.48      2.87 o 
  -4   5   5       59.28       59.12      3.70 o 
  -3   5   5        3.00        7.86      2.20 o 
  -2   5   5       85.95       87.76      4.32 o 
  -1   5   5        0.17        3.90      2.38 o 
   0   5   5      384.08      372.82      7.82 o 
   1   5   5        0.01       -3.14      3.66 o 
   2   5   5      292.04      293.04     13.03 o 
   3   5   5       11.72       12.19      3.77 o 
   4   5   5       73.09       68.62      4.39 o 
   5   5   5       36.05       41.62      3.81 o 
   6   5   5        9.11        8.10      6.18 o 
  -8   6   5       18.05        9.14      3.65 o 
  -7   6   5       15.91       14.28      4.68 o 
  -6   6   5        0.45        3.37      2.76 o 
  -5   6   5        0.58        2.91      3.30 o 
  -4   6   5       26.15       18.69      2.80 o 
  -3   6   5       71.73       61.87      3.79 o 
  -2   6   5       16.52       13.06      2.69 o 
  -1   6   5       71.58       70.02      4.03 o 
   0   6   5       19.03       22.63      2.74 o 
   1   6   5       27.95       32.54      3.07 o 
   2   6   5       31.03       27.37      5.17 o 
   3   6   5        0.00        3.48      3.72 o 
   4   6   5        0.16       -1.59      3.66 o 
   5   6   5       38.76       37.59      4.00 o 
   6   6   5        1.61       -5.37      6.72 o 
  -7   7   5       16.84       22.52      3.89 o 
  -6   7   5        8.69        3.83      3.23 o 
  -5   7   5       57.07       60.30      4.28 o 
  -4   7   5        0.70       -2.67      2.67 o 
  -3   7   5       69.99       76.30      4.42 o 
  -2   7   5       16.07        7.08      2.87 o 
  -1   7   5      162.92      167.42      6.19 o 
   0   7   5       37.92       46.44      3.54 o 
   1   7   5      532.05      551.48     17.40 o 
   2   7   5       77.04       79.12      5.55 o 
   3   7   5       62.49       68.76      4.47 o 
   4   7   5       65.83       74.25      4.86 o 
   5   7   5        5.91        8.45      4.51 o 
  -6   8   5       49.46       49.64      4.33 o 
  -5   8   5       53.19       55.74      4.29 o 
  -4   8   5       32.68       19.75      3.78 o 
  -3   8   5       90.11       98.20      5.25 o 
  -2   8   5       89.84       82.91      4.91 o 
  -1   8   5        6.60        7.19      3.95 o 
   0   8   5      165.00      174.91      8.09 o 
   1   8   5       20.73       19.10      3.67 o 
   2   8   5       33.51       41.27      3.84 o 
   3   8   5       39.45       30.11      4.49 o 
   4   8   5       25.83       23.54      7.30 o 
  -5   9   5       48.04       45.36      4.62 o 
  -4   9   5      183.00      177.00      8.01 o 
  -3   9   5       36.90       33.46      3.68 o 
  -2   9   5      134.96      144.41      7.96 o 
  -1   9   5       69.39       70.89      5.59 o 
   0   9   5       63.41       66.47      4.69 o 
   1   9   5        1.63        2.45      5.26 o 
   2   9   5       86.06       84.39      5.25 o 
   3   9   5       28.03       36.70      4.17 o 
  -4  10   5       26.30       22.07      4.15 o 
  -3  10   5       18.61       21.59      4.31 o 
  -2  10   5       16.47       10.08      6.05 o 
  -1  10   5        6.74        4.82      3.44 o 
   0  10   5        3.11       11.07      3.73 o 
   1  10   5        6.90        9.38      3.70 o 
  -9   0   6        4.68        9.00      4.22 o 
  -8   0   6       20.38       17.25      3.39 o 
  -7   0   6        4.99       -1.11      3.55 o 
  -6   0   6      252.13      263.54      7.36 o 
  -5   0   6       21.19       22.22      2.77 o 
  -4   0   6       84.27       78.45      4.16 o 
  -3   0   6       27.04       23.40      2.61 o 
  -2   0   6       61.74       64.29      3.58 o 
  -1   0   6      549.51      556.02     18.69 o 
   0   0   6       14.00        6.56      6.34 o 
   1   0   6        1.93        0.12      2.22 o 
   2   0   6       48.94       43.99      3.25 o 
   3   0   6       80.25       85.29      4.35 o 
   4   0   6       65.30       68.22      4.27 o 
   5   0   6       76.65       82.48      7.55 o 
   6   0   6        0.02        8.66      3.23 o 
  -9   1   6       17.53       17.30      7.07 o 
  -8   1   6       69.44       66.80      4.54 o 
  -7   1   6       14.87       17.41      3.42 o 
  -6   1   6      619.85      614.45     12.19 o 
  -5   1   6        8.54       -0.75      2.83 o 
  -4   1   6      313.65      314.54      8.40 o 
  -3   1   6      230.73      223.52      7.56 o 
  -2   1   6      206.23      205.21      5.75 o 
  -1   1   6      117.41      115.01      7.99 o 
   0   1   6      728.96      718.21     10.37 o 
   1   1   6      184.72      181.71     11.15 o 
   2   1   6      151.66      151.86      5.52 o 
   3   1   6      293.04      285.91      8.26 o 
   4   1   6       62.49       72.72      4.49 o 
   5   1   6       29.77       22.55      5.96 o 
   6   1   6       63.10       57.36      4.66 o 
  -9   2   6        5.34        4.06      3.22 o 
  -8   2   6       10.55        7.34      3.43 o 
  -7   2   6       23.46       15.50      3.47 o 
  -6   2   6        6.91        1.01      3.46 o 
  -5   2   6      181.37      164.80      5.74 o 
  -4   2   6       13.65       13.90      2.60 o 
  -3   2   6        4.05        2.42      3.42 o 
  -2   2   6        9.26       10.88      2.39 o 
  -1   2   6      103.66      109.41      4.47 o 
   0   2   6      180.71      159.44     13.65 o 
   1   2   6        2.30        0.21      2.33 o 
   2   2   6        0.93       -2.32      2.32 o 
   3   2   6        1.21       -0.17      3.84 o 
   4   2   6        1.49       -2.55      2.55 o 
   5   2   6       34.56       23.47      3.97 o 
   6   2   6       16.07       23.20      6.63 o 
  -9   3   6        0.28        3.13      3.92 o 
  -8   3   6        1.55        3.34      3.38 o 
  -7   3   6       20.69       19.09      3.36 o 
  -6   3   6       82.02       82.74      4.80 o 
  -5   3   6       76.01       78.48      4.43 o 
  -4   3   6        5.49        9.00      4.05 o 
  -3   3   6        2.62        3.04      3.06 o 
  -2   3   6        0.92       -2.00      2.00 o 
  -1   3   6        9.67        9.62      2.35 o 
   0   3   6      139.70      146.02      6.60 o 
   1   3   6       17.62       23.09      2.69 o 
   2   3   6        5.50        2.55      3.39 o 
   3   3   6        0.04       -2.14      2.79 o 
   4   3   6        8.02       10.35      3.09 o 
   5   3   6       39.03       37.19      9.45 o 
   6   3   6        0.27        2.11      4.97 o 
  -8   4   6        0.49       -3.13      3.13 o 
  -7   4   6       33.65       29.29      3.76 o 
  -6   4   6        2.63       -0.46      2.84 o 
  -5   4   6        6.32        9.32      4.42 o 
  -4   4   6       13.67       11.97      2.67 o 
  -3   4   6       38.16       31.65      3.00 o 
  -2   4   6        0.71       -1.90      2.85 o 
  -1   4   6       72.65       66.03      3.92 o 
   0   4   6        4.31        6.27      4.64 o 
   1   4   6       99.90      104.11      5.85 o 
   2   4   6        7.25        2.85      3.22 o 
   3   4   6       52.02       52.78      3.90 o 
   4   4   6        0.17        5.62      3.11 o 
   5   4   6        0.01       -4.80      4.80 o 
   6   4   6        0.07        4.84      4.85 o 
  -8   5   6       10.92        0.76      8.98 o 
  -7   5   6        5.80        0.83      3.49 o 
  -6   5   6      109.40      113.09      5.72 o 
  -5   5   6       98.70      104.38      6.99 o 
  -4   5   6      235.73      229.68      7.85 o 
  -3   5   6      303.75      284.80      7.64 o 
  -2   5   6      286.46      272.75     15.08 o 
  -1   5   6      113.18      123.32      5.11 o 
   0   5   6      339.30      333.49     12.46 o 
   1   5   6        1.00        1.48      4.87 o 
   2   5   6      245.75      239.30      7.34 o 
   3   5   6      136.43      151.69      6.25 o 
   4   5   6       81.46       79.79      4.96 o 
   5   5   6       85.71       85.44      5.27 o 
  -7   6   6       22.18       25.75      3.90 o 
  -6   6   6        0.06        5.29      3.10 o 
  -5   6   6        1.10        0.10      6.07 o 
  -4   6   6       12.23       12.90      3.27 o 
  -3   6   6        0.02        1.01      2.80 o 
  -2   6   6        3.58        1.61      3.30 o 
  -1   6   6        0.49       -1.26      3.94 o 
   0   6   6       75.40       71.32      4.60 o 
   1   6   6       41.10       46.83      3.72 o 
   2   6   6       10.60       13.55      3.18 o 
   3   6   6        0.21        7.72      3.04 o 
   4   6   6       15.78       16.23      3.82 o 
   5   6   6        0.05        0.99      5.68 o 
  -7   7   6       23.22       28.57      8.79 o 
  -6   7   6      105.38      108.83      6.10 o 
  -5   7   6        8.00        8.29      3.30 o 
  -4   7   6       42.48       44.39      4.01 o 
  -3   7   6       94.53      102.28      5.97 o 
  -2   7   6       39.78       40.55      3.67 o 
  -1   7   6       93.86       84.55      4.95 o 
   0   7   6       89.77       89.05      5.07 o 
   1   7   6      191.03      184.63      8.09 o 
   2   7   6        9.58       12.09      3.38 o 
   3   7   6      121.93      122.91     10.11 o 
   4   7   6        9.33        5.75      3.96 o 
  -6   8   6       13.99       12.67      3.83 o 
  -5   8   6        2.06        6.75      4.53 o 
  -4   8   6       20.76       14.94      3.49 o 
  -3   8   6        7.08       -3.02      6.05 o 
  -2   8   6       10.34        8.30      3.32 o 
  -1   8   6        9.94        9.43      3.29 o 
   0   8   6        1.59        1.48      4.31 o 
   1   8   6        0.00       -2.57      4.34 o 
   2   8   6       31.90       37.84      4.20 o 
   3   8   6        2.96       -4.50      6.72 o 
  -4   9   6       14.80       17.81      5.25 o 
  -3   9   6       14.40       14.83      4.14 o 
  -2   9   6        7.60       10.73      3.68 o 
  -1   9   6       10.49       14.82      3.62 o 
   0   9   6       10.64        8.65      3.37 o 
   1   9   6        0.03       -2.82      7.73 o 
  -8   1   7        2.14        5.61      3.06 o 
  -7   1   7       22.21       27.72      3.52 o 
  -6   1   7        1.16       -3.47      3.47 o 
  -5   1   7      519.37      513.71     10.26 o 
  -4   1   7        0.17       -1.57      2.49 o 
  -3   1   7       66.02       75.95      4.31 o 
  -2   1   7       10.45       12.64      2.85 o 
  -1   1   7        3.45       -2.42      2.42 o 
   0   1   7      145.39      135.41      5.46 o 
   1   1   7        7.39        4.48      2.83 o 
   2   1   7       21.63       21.47      3.21 o 
   3   1   7        1.37       -1.32      2.85 o 
   4   1   7       46.92       42.06      3.85 o 
   5   1   7       69.48       68.21      4.99 o 
  -8   2   7       34.47       45.00      7.15 o 
  -7   2   7        5.78        1.05      3.35 o 
  -6   2   7       26.16       23.41      3.65 o 
  -5   2   7        7.64       12.18      3.78 o 
  -4   2   7      160.51      159.89     11.96 o 
  -3   2   7      114.62      110.70      5.10 o 
  -2   2   7      119.64      131.00      5.33 o 
  -1   2   7      264.82      263.40      9.01 o 
   0   2   7      173.61      186.74      9.24 o 
   1   2   7        9.41       13.28      2.82 o 
   2   2   7      149.74      152.77      7.25 o 
   3   2   7       35.91       42.60      3.82 o 
   4   2   7       42.11       55.87      5.17 o 
   5   2   7       37.93       39.66      4.64 o 
  -8   3   7       19.19       16.90      3.84 o 
  -7   3   7       21.43       24.48      7.19 o 
  -6   3   7        6.05        4.48      3.04 o 
  -5   3   7      101.80      101.90      5.17 o 
  -4   3   7        0.24        0.72      5.70 o 
  -3   3   7       72.63       66.87      4.05 o 
  -2   3   7      100.84      101.47      4.92 o 
  -1   3   7      224.71      230.70      7.44 o 
   0   3   7       16.16       16.42      2.78 o 
   1   3   7      340.44      344.23     15.97 o 
   2   3   7        0.80       -4.10      7.82 o 
   3   3   7       15.07       15.64      3.21 o 
   4   3   7        5.46        8.70      5.21 o 
   5   3   7        3.37        7.26      5.03 o 
  -8   4   7        1.27       -0.43      6.63 o 
  -7   4   7       24.60       30.63      7.90 o 
  -6   4   7      186.78      181.32      7.16 o 
  -5   4   7       27.42       34.39      3.64 o 
  -4   4   7       33.68       34.12      4.86 o 
  -3   4   7       59.64       65.50      4.15 o 
  -2   4   7       38.87       30.96      3.19 o 
  -1   4   7       11.28       18.68      3.72 o 
   0   4   7       52.44       55.38      3.84 o 
   1   4   7      227.72      226.79     11.64 o 
   2   4   7       38.97       34.70      3.71 o 
   3   4   7      116.71      110.47      5.96 o 
   4   4   7       20.65       20.22      3.82 o 
   5   4   7       46.85       49.41      4.58 o 
  -7   5   7       22.45       20.20      3.79 o 
  -6   5   7        4.02       -4.78      4.78 o 
  -5   5   7       31.78       32.81      5.18 o 
  -4   5   7        2.75        0.09      5.75 o 
  -3   5   7       11.50       14.11      2.95 o 
  -2   5   7        4.76        4.40      3.51 o 
  -1   5   7        3.37        5.03      2.80 o 
   0   5   7        1.75        1.79      4.04 o 
   1   5   7        4.61        9.10      2.98 o 
   2   5   7        3.69        1.90      5.43 o 
   3   5   7        3.08       12.19      3.25 o 
   4   5   7       20.27       14.08      5.32 o 
  -6   6   7       10.48       -3.89      4.10 o 
  -5   6   7        0.80       -3.59      3.59 o 
  -4   6   7       18.54       15.21      3.47 o 
  -3   6   7        9.83        1.88      4.56 o 
  -2   6   7       12.22       10.38      4.05 o 
  -1   6   7       14.84       18.59      3.12 o 
   0   6   7       38.37       42.81      3.84 o 
   1   6   7        0.00        2.32      3.84 o 
   2   6   7       68.61       72.99      5.00 o 
   3   6   7        0.23        2.14      3.05 o 
  -5   7   7       11.91        7.19      4.77 o 
  -4   7   7        8.20       10.06      3.48 o 
  -3   7   7        1.30        0.60      5.86 o 
  -2   7   7        2.73       -0.80      5.06 o 
  -1   7   7       13.93        3.30      5.04 o 
   0   7   7        5.38        4.18      4.61 o 
   1   7   7       26.77       22.89      3.84 o 
   2   7   7        0.52       -3.52      3.52 o 
  -4   8   7       45.95       50.51      5.50 o 
  -3   8   7       57.14       60.18      4.75 o 
  -2   8   7       22.24       25.57      3.78 o 
  -1   8   7       80.19       76.81      5.23 o 
   0   8   7       35.05       39.27      4.19 o 
   1   8   7       40.60       47.67      5.77 o 
  -7   0   8       90.05       91.40      5.79 o 
  -6   0   8       10.48       10.91      7.04 o 
  -5   0   8      183.79      188.60      7.07 o 
  -4   0   8        6.89        4.61      5.35 o 
  -3   0   8      178.35      168.97      6.59 o 
  -2   0   8      119.86      137.31      5.90 o 
  -1   0   8      101.42      108.45      5.40 o 
   0   0   8      186.97      162.76      6.53 o 
   1   0   8      550.30      583.77     14.51 o 
   2   0   8       16.92        9.80      3.63 o 
   3   0   8       94.89      104.13      6.36 o 
   4   0   8       34.22       40.88      4.35 o 
  -7   1   8        0.07       -3.09      3.09 o 
  -6   1   8        0.01        0.87      4.55 o 
  -5   1   8       53.64       54.17      7.78 o 
  -4   1   8       12.86        8.08      3.14 o 
  -3   1   8       21.80       26.51      4.76 o 
  -2   1   8        1.76        4.77      3.29 o 
  -1   1   8        3.81       -1.98      3.94 o 
   0   1   8       13.15       15.24      3.59 o 
   1   1   8       54.30       58.64      4.13 o 
   2   1   8        0.46       -1.49      5.17 o 
   3   1   8        6.18        8.31      5.07 o 
   4   1   8       10.41        5.82      7.57 o 
  -7   2   8        4.20        5.67      4.11 o 
  -6   2   8        1.05       -0.06      3.96 o 
  -5   2   8      114.61      111.00      9.26 o 
  -4   2   8       12.97        3.86      3.72 o 
  -3   2   8       43.02       39.67      3.70 o 
  -2   2   8        9.85       12.00      3.37 o 
  -1   2   8       31.27       36.36      3.56 o 
   0   2   8        6.27        7.51      2.95 o 
   1   2   8        0.95        0.61      3.04 o 
   2   2   8        8.86       13.38      3.47 o 
   3   2   8        9.94       -2.80      5.09 o 
   4   2   8       30.10       25.98      4.90 o 
  -7   3   8        0.22       -3.27      3.27 o 
  -6   3   8        0.00        4.51      3.07 o 
  -5   3   8       29.76       31.93      6.28 o 
  -4   3   8        0.03        2.95      5.14 o 
  -3   3   8        0.12       -3.23      3.23 o 
  -2   3   8        3.99        4.18      2.96 o 
  -1   3   8       16.68        9.64      4.01 o 
   0   3   8       10.42       12.31      3.21 o 
   1   3   8        0.64       -3.09      3.09 o 
   2   3   8       19.32       20.01      5.50 o 
   3   3   8        0.31        3.16      4.79 o 
  -6   4   8       40.78       40.79      4.15 o 
  -5   4   8       93.05       89.22      5.42 o 
  -4   4   8        3.32       -3.07      3.07 o 
  -3   4   8       57.58       54.21      4.39 o 
  -2   4   8        6.79       13.45      3.23 o 
  -1   4   8       25.41       18.08      3.64 o 
   0   4   8        0.92       -3.94      9.35 o 
   1   4   8       91.66       98.97      5.70 o 
   2   4   8        0.56       -3.15      3.15 o 
   3   4   8       54.91       63.50      4.82 o 
  -6   5   8        2.84        3.07      3.44 o 
  -5   5   8        4.46       -1.83      6.76 o 
  -4   5   8        0.75       -1.30      6.26 o 
  -3   5   8        0.30        5.61      3.14 o 
  -2   5   8        4.49        8.38      5.47 o 
  -1   5   8       42.15       41.34      4.00 o 
   0   5   8        5.24        9.10      3.12 o 
   1   5   8       22.01       26.52      3.60 o 
   2   5   8        0.79       -4.09      5.33 o 
  -5   6   8       89.10       83.96      5.45 o 
  -4   6   8       19.91       22.86      3.92 o 
  -3   6   8       77.83       65.26      5.03 o 
  -2   6   8      174.69      186.35      7.56 o 
  -1   6   8       90.45       86.09      5.22 o 
   0   6   8       67.89       72.29      5.14 o 
   1   6   8       50.27       55.15      4.68 o 
  -3   7   8        2.05       -0.27      3.30 o 
  -2   7   8        2.41       13.83      3.65 o 
  -1   7   8        2.46        8.96      5.59 o 
  -6   1   9        5.10       11.73      3.48 o 
  -5   1   9        2.42        7.25      3.45 o 
  -4   1   9       34.94       31.75      4.45 o 
  -3   1   9       10.54        5.23      3.71 o 
  -2   1   9        9.58        2.49      3.60 o 
  -1   1   9       25.16       31.11      4.17 o 
   0   1   9        8.41        8.15      3.58 o 
   1   1   9        0.02        9.02      3.45 o 
   2   1   9        0.03        5.57      5.69 o 
  -6   2   9       10.23       10.89      4.54 o 
  -5   2   9        2.02        7.52      4.37 o 
  -4   2   9      114.38      105.89      6.10 o 
  -3   2   9        0.01       -6.65      6.65 o 
  -2   2   9       37.54       40.12      4.02 o 
  -1   2   9        8.42       12.00      3.65 o 
   0   2   9       10.35       15.51      4.19 o 
   1   2   9       18.28        7.93      3.73 o 
   2   2   9       69.56       70.83      5.14 o 
  -5   3   9       41.12       46.93      4.51 o 
  -4   3   9        2.92        5.34      3.35 o 
  -3   3   9       64.84       62.84      4.79 o 
  -2   3   9       48.38       53.84      4.42 o 
  -1   3   9       43.27       36.61      5.38 o 
   0   3   9       84.12       80.86      5.39 o 
   1   3   9       59.88       56.07      4.83 o 
  -4   4   9       30.53       21.00      6.44 o 
  -3   4   9        0.32        3.03      3.44 o 
  -2   4   9        3.10       -2.16      4.35 o 
  -1   4   9       12.93       15.93      5.05 o 
   0   4   9       50.14       43.47      5.61 o 
  -3   5   9        0.65        5.32      3.66 o 
  -2   5   9        0.87       -3.42      3.42 o 
  -1   5   9        0.70       -4.97      4.97 o 
                                                 
